# Supplementary material for: Importance of extended protease substrate recognition motifs in steering BNIP-2 cleavage by human and mouse granzymes B
Source: BMC Biochem. 2014 Sep 10;15:21. doi: 10.1186/1471-2091-15-21 (PMC4169252; doi:10.1186/1471-2091-15-21)
Supplement: Additional file 1: Table S1 — Classification of 37 mGrB generated neo-N-termini and their corresponding substrates. The UniProtKB/Swiss-Prot database primary accession number, protein description, P10-P10′ sequence and fold change of the mGrB generated neo-N-termini are given between 10 and 30 min and between 30 and 60 min. For each category, proteins are ranked alphabetically according to their protein description. Additional information on the maximum score, identity threshold, isoforms and whether these identical cleavage sites were previously found in the N-terminal COFRADIC analyses screening for efficient hGrB cleavage sites/substrates [8] and analyses on hGrB, mGrB and mGrC respectively are listed [5]. [file 1471-2091-15-21-S1.xlsx]

## Sheet: Table_S1
	SUPPLEMENTARY TABLE S1: Classification of 37 mGrB generated neo-N-termini and their corresponding substrates.
	A. Efficient mGrB cleavage sites
	SwissProt accession	Uniprot accession	Protein description	P1	Sequence	10:10:00	fold change 10-30 min	fold change 30-60 min	Maximum score	Identity threshold	human peptide previously identified to be cleaved by	peptide identified in hGrB(kine)	efficient cleavage event in hGrB(kine)	identical peptide cleaved in orthologous mouse protein	mouse peptide previously identified to be cleaved by	Isoforms
	P62851	RS25_HUMAN	40S ribosomal protein S25	D	KATYDKLCKEVPNYKLITPAVVSER	DKLNNLVLFD(51)KATYDKLCKE	1.29071	0.889428	45	33				RS25_MOUSE	mGrB
	Q12982	BNIP2_HUMAN	BCL2/adenovirus E1B 19 kDa protein-interacting protein 2	D	ILAITGPEDQPGSLEVNGNKVR	LPEDDSIEAD(28)ILAITGPEDQ	1.30055	1.11064	68	34	hGrB, mGrB	√	√
	Q9NRL2	BAZ1A_HUMAN	Bromodomain adjacent to zinc finger domain protein 1A	D	VFVELLSPR	RHSHGPLQAD(1346)VFVELLSPRR	0.854741	1.42232	41	34	hGrB, mGrB
	P55210	CASP7_HUMAN	Caspase-7	D	SGPINDTDANPR	TELDDGIQAD(198)SGPINDTDAN	1.01649	0.974556	70	34	hGrB	√
	O15446	RPA34_HUMAN	DNA-directed RNA polymerase I subunit RPA34	M	ALGSPEMDVR	NGHGALEVDM(201)ALGSPEMDVR	1.08607	0.854365	39	35	hGrB
	Q32MZ4	LRF1_HUMAN	Leucine-rich repeat flightless-interacting protein 1	D	ISDACEAESTER	LPEHESPSQD(737)ISDACEAEST	1.15919	1.097	75	35	hGrB, mGrB
	P26599	PTBP1_HUMAN	Polypyrimidine tract-binding protein 1	D	IAVGTKR	xxxMDGIVPD(7)IAVGTKRGSD	1.21866	1.07006	45	34	hGrB, mGrB	√	√	PTBP1_MOUSE	hGrB, mGrB
	Q92974	ARHG2_HUMAN	rho guanine nucleotide exchange factor 2	D	SGGNTSPGVTANGEAR	REPALPLEPD(690)SGGNTSPGVT	1.29158	0.947357	70	35	hGrB	√	√
	Q5VUA4	ZN318_HUMAN	Zinc finger protein 318	D	IGVAEISQLAAR	HDLLKTIGLD(602)IGVAEISQLA	1.37238	1.07258	73	35	hGrB, mGrB
	B. Less efficient mGrB cleavage sites
	SwissProt accession	Uniprot accession	Protein description	P1	Sequence	10:10:00	fold change 10-30 min	fold change 30-60 min	Maximum score	Identity threshold	human peptide previously identified to be cleaved by	peptide identified in hGrB(kine)	efficient cleavage event in hGrB(kine)	identical peptide cleaved in orthologous mouse protein	mouse peptide previously identified to be cleaved by	Isoforms
	P62244	RS15A_HUMAN	40S ribosomal protein S15a	D	ALKSINNAEKR	xMVRMNVLAD(9)ALKSINNAEK	2.19138	3.15102	78	34	hGrB, mGrB	√		RS15A_MOUSE	hGrB, mGrB
	P63220	RS21_HUMAN	40S ribosomal protein S21	D	AGEFVDLYVPR	xxxxxxMQND(4)AGEFVDLYVP	1.44762	1.68441	50	35	hGrB, mGrB	√	√	RS21_MOUSE	hGrB, mGrB
	P62701	RS4X_HUMAN	40S ribosomal protein S4, X isoform	D	TGNLCMVTGGANLGR	GKITDFIKFD(176)TGNLCMVTGG	2.27613	3.30403	90	34				RS4X_MOUSE	hGrB, mGrB
	P22090	RS4Y1_HUMAN	40S ribosomal protein S4, Y isoform 1	D	KLTGVFAPR	VAAPKHWMLD(21)KLTGVFAPRP	1.47861	1.74195	50	35	hGrB, mGrB	√		RS4X_MOUSE	hGrB, mGrB	P62701 (22-30)^Q8TD47 (22-30)
	P46777	RL5_HUMAN	60S ribosomal protein L5	D	KNKYNTPKYR	YARKRLVIQD(40)KNKYNTPKYR	1.88464	3.45805	49	34	hGrB, mGrB
	P62736	ACTA_HUMAN	Actin, aortic smooth muscle	D	NGSGLCKAGFAGDDAPR	EEDSTALVCD(13)NGSGLCKAGF	2.89321	2.01288	112	35	hGrB					P63267 (13-29)
	P60709	ACTB_HUMAN	Actin, cytoplasmic 1	D	NGSGMCKAGFAGDDAPR	DDDIAALVVD(11)NGSGMCKAGF	2.53508	6.0983	72	33				ACTB_MOUSE	hGrB, mGrB	P0CG38 (712-728)^P0CG39 (675-691)^P63261 (12-28)^Q6S8J3 (712-728)^A5A3E0(712-728)
	O43823	AKAP8_HUMAN	A-kinase anchor protein 8	D	VLAEVITAAVR	KETPEEVAAD(576)VLAEVITAAV	1.75367	1.30465	63	34	hGrB, mGrB	√	√
	P25705	ATPA_HUMAN	ATP synthase subunit alpha, mitochondrial	D	TSVDLEETGR	ILEERILGAD(63)TSVDLEETGR	1.43251	1.7907	55	35	hGrB, mGrB			ATPA_MOUSE	hGrB, mGrB
	Q9UG63	ABCF2_HUMAN	ATP-binding cassette sub-family F member 2	D	LLTKELEDFEMKKAAAR	ANGRETTEVD(54)LLTKELEDFE	2.74024	2.36604	61	34	hGrB, mGrB	√		ABCF2_MOUSE	hGrB, mGrB
	Q14562	DHX8_HUMAN	ATP-dependent RNA helicase DHX8	D	VLKELEALMPSAAGQEKQR	DEDDVKVAVD(144)VLKELEALMP	1.48192	1.02964	41	35	hGrB, mGrB	√	√
	Q16630	CPSF6_HUMAN	Cleavage and polyadenylation specificity factor subunit 6	D	VGKGAAPNVVYTYTGKR	DTLPPTVGDD(63)VGKGAAPNVV	n.d.	3.35262	51	34				CPSF6_MOUSE	hGrB, mGrB
	P33991	MCM4_HUMAN	DNA replication licensing factor MCM4	D	VSSPLTYGTPSSR	HSSAIPLDFD(85)VSSPLTYGTP	1.89403	2.34684	85	35	hGrB, mGrB
	P68104	EF1A1_HUMAN	Elongation factor 1-alpha 1	D	VYKIGGIGTVPVGR	DKPLRLPLQD(252)VYKIGGIGTV	1.77345	3.15358	71	34	hGrB, mGrB			EF1A1_MOUSE	hGrB, mGrB	Q05639 (253-266)^Q5VTE0 (253-266)
	P20042	IF2B_HUMAN	Eukaryotic translation initiation factor 2 subunit 2	D	KDLEADEEDTR	KEVEPEPTED(51)KDLEADEEDT	2.10868	1.89678	72	34	mGrB
	Q71UI9	H2AV_HUMAN	Histone H2A.V	D	SGKAKAKAVSR	xMAGGKAGKD(9)SGKAKAKAVS	1.8328	2.06979	50	33	hGrB, mGrB
	P0C0S5	H2AZ_HUMAN	Histone H2A.Z	D	SGKAKTKAVSR	xMAGGKAGKD(9)SGKAKTKAVS	1.72459	2.11887	63	36	hGrB, mGrB	√		H2AZ_MOUSE	hGrB, mGrB
	Q12906	ILF3_HUMAN	Interleukin enhancer-binding factor 3	D	ANKKKR	LFPDTPLALD(597)ANKKKRAPVP	1.44237	2.46875	41	34	hGrB, mGrB	√
	P49321	NASP_HUMAN	Nuclear autoantigenic sperm protein	D	MLDLAKIIFKR	EIGNLELAWD(520)MLDLAKIIFK	2.4562	2.28165	78	33	hGrB, mGrB
	Q9NR30	DDX21_HUMAN	Nucleolar RNA helicase 2	D	AGLESDTAMKKGETLR	xxMPGKLRSD(8)AGLESDTAMK	1.62185	1.27104	92	35	hGrB, mGrB	√
	P26599	PTBP1_HUMAN	Polypyrimidine tract-binding protein 1	D	AGMAMAGQSPVLR	ALAASAAAVD(172)AGMAMAGQSP	1.65941	2.36486	57	35	hGrB, mGrB	√		PTBP1_MOUSE	hGrB, mGrB
	P06454	PTMA_HUMAN	Prothymosin alpha	D	TSSEITTKDLKEKKEVVEEAENGR	xxxMSDAAVD(7)TSSEITTKDL	2.05889	2.8207	86	34	hGrB, mGrB	√		PTMA_MOUSE	hGrB, mGrB
	O75533	SF3B1_HUMAN	Splicing factor 3B subunit 1	D	STGYYDQEIYGGSDSR	LDEAQGVGLD(34)STGYYDQEIY	1.69853	1.25397	74	34	hGrB	√	√	SF3B1_MOUSE	hGrB, mGrB
	Q13435	SF3B2_HUMAN	Splicing factor 3B subunit 2	D	LYYEGKEFETR	TKPKLTIHGD(589)LYYEGKEFET	1.99516	2.23508	72	35	hGrB	√
	P51532	SMCA4_HUMAN	Transcription activator BRG1	D	SDDVSEVDAR	EEKKKIPDPD(694)SDDVSEVDAR	3.147	2.98011	55	34	hGrB			SMCA4_MOUSE	hGrB, mGrB
	O00267	SPT5H_HUMAN	Transcription elongation factor SPT5	D	LEVVTESTGKER	KFEDQPEGID(404)LEVVTESTGK	0.988811	3.05137	82	35				SPT5H_MOUSE	mGrB
	Q9Y5J1	UTP18_HUMAN	U3 small nucleolar RNA-associated protein 18 homolog	D	VENDEDALLR	RCLEELVFGD(98)VENDEDALLR	1.75999	1.32477	94	35	hGrB, mGrB	√	√
	P08670	VIME_HUMAN	Vimentin	D	VSKPDLTAALR	QEQHVQIDVD(259)VSKPDLTAAL	1.2444	2.97395	63	34	hGrB, mGrB	√		VIME_MOUSE	hGrB, mGrB
